# Supplementary material for: Diversity and enterotype in gut bacterial community of adults in Taiwan
Source: BMC Genomics. 2017 Jan 25;18(Suppl 1):932. doi: 10.1186/s12864-016-3261-6 (PMC5310273; doi:10.1186/s12864-016-3261-6)
Supplement: Additional file 1: Table S1. — Statistics showing analysis results of 181 stool samples. (XLSX 16 kb) [file 12864_2016_3261_MOESM1_ESM.xlsx]

## Sheet: Sheet1
Sample	Raw reads	QC reads	Aligned reads	OTUs
Sample1	83197	75579	43215	285
Sample2	132694	116367	63096	308
Sample3	103292	93117	54682	299
Sample4	108107	93129	51685	298
Sample5	87474	78688	43712	267
Sample6	45527	39936	18664	180
Sample7	103128	94809	62441	300
Sample8	64731	56753	33080	243
Sample9	136667	123432	72579	303
Sample10	40400	35544	24647	221
Sample11	59366	54266	34043	244
Sample12	213969	196899	88669	237
Sample13	119701	105995	49603	197
Sample14	342319	319036	172207	234
Sample15	96589	86775	42835	197
Sample16	118705	114292	60945	287
Sample17	197897	181395	84153	343
Sample18	119196	115920	64890	322
Sample19	160216	156341	96978	290
Sample20	114992	112250	74544	265
Sample21	132884	128811	92957	419
Sample22	95319	90283	49867	374
Sample23	82468	78712	44246	361
Sample24	113748	107927	55398	367
Sample25	240898	206490	102746	234
Sample26	248032	218444	98175	244
Sample27	90542	83554	40896	269
Sample28	84576	78437	34810	257
Sample29	41851	38922	20289	169
Sample30	37715	33580	18358	158
Sample31	48070	43101	21625	171
Sample32	46028	39971	17748	152
Sample33	37309	32290	11709	168
Sample34	52145	47418	22768	187
Sample35	41553	37283	21590	161
Sample36	39529	34053	14070	176
Sample37	34058	30861	13791	147
Sample38	201658	186091	103118	202
Sample39	59914	58035	32586	166
Sample40	57900	56146	28908	164
Sample41	55100	53389	28691	183
Sample42	73859	71335	35132	203
Sample43	62539	60561	34136	167
Sample44	58125	56321	34959	151
Sample45	60618	58616	36933	190
Sample46	42873	41342	23404	130
Sample47	51069	49365	25024	187
Sample48	74297	71791	36708	192
Sample49	63310	61154	36799	175
Sample50	71576	68765	35085	224
Sample51	78637	75817	43400	246
Sample52	36208	34837	19818	144
Sample53	89466	85923	47326	264
Sample54	69230	66885	36761	228
Sample55	118194	112052	52554	228
Sample56	116713	111340	66595	220
Sample57	195901	184988	72048	244
Sample58	70678	66979	32035	216
Sample59	91578	86956	48547	219
Sample60	57339	54386	29874	149
Sample61	108133	103316	61840	206
Sample62	79414	73949	37903	158
Sample63	91652	86418	48639	212
Sample64	171540	161761	75684	236
Sample65	110570	104796	57447	246
Sample66	103411	99829	70510	299
Sample67	43075	41679	25256	195
Sample68	36455	34911	17166	167
Sample69	97883	95115	55900	282
Sample70	104628	101768	54077	288
Sample71	96862	93391	57811	280
Sample72	97268	94701	52118	290
Sample73	104017	100816	56992	267
Sample74	38946	34295	18935	140
Sample75	59512	56269	37120	155
Sample76	56406	50420	32113	150
Sample77	58863	53757	24548	166
Sample78	35275	32407	15519	148
Sample79	50604	47334	29849	158
Sample80	58977	52898	24420	162
Sample81	48105	45776	28549	140
Sample82	74072	65111	30950	176
Sample83	37568	36202	27319	144
Sample84	112651	101152	53375	199
Sample85	87566	78989	42747	178
Sample86	93179	80189	34414	188
Sample87	150596	137021	81238	194
Sample88	117773	101707	31575	195
Sample89	132985	117698	62371	226
Sample90	56787	49118	23779	155
Sample91	136936	123451	53574	187
Sample92	188517	180381	102248	212
Sample93	173016	162150	101220	185
Sample94	184303	173990	114298	226
Sample95	157179	148324	105751	165
Sample96	302679	276075	140366	235
Sample97	197131	184553	114414	205
Sample98	138099	130975	84954	200
Sample99	185619	178131	89294	205
Sample100	130460	122076	84754	194
Sample101	64704	62286	36593	243
Sample102	62474	60050	35716	270
Sample103	63800	61311	38288	257
Sample104	62930	60671	36948	288
Sample105	86937	83362	53785	171
Sample106	98566	94444	62747	177
Sample107	73364	70432	35496	172
Sample108	97362	93069	61888	138
Sample109	51274	49283	35931	105
Sample110	95307	91491	51276	178
Sample111	78099	74840	46427	187
Sample112	90367	86108	45396	157
Sample113	77120	73959	37444	145
Sample114	38302	33388	14265	160
Sample115	35179	31562	16928	175
Sample116	50988	45461	23119	165
Sample117	42686	36765	18088	167
Sample118	48126	42252	18552	167
Sample119	39715	35407	16439	149
Sample120	51674	45218	20298	167
Sample121	39491	34098	17020	167
Sample122	52807	46141	23891	180
Sample123	56250	54277	25441	205
Sample124	124483	120133	53406	499
Sample125	116121	112066	84967	226
Sample126	219669	199286	84503	220
Sample127	130735	109824	39706	197
Sample128	75336	73314	45658	209
Sample129	127245	123540	64883	306
Sample130	107858	104704	63902	229
Sample131	97656	95101	53607	244
Sample132	103637	100647	61163	253
Sample133	132546	128813	68248	279
Sample134	49772	48332	22086	166
Sample135	80185	77911	39384	264
Sample136	95733	92631	48358	255
Sample137	49554	47738	28563	201
Sample138	95377	83729	42333	322
Sample139	58916	52258	31877	218
Sample140	146022	129759	69646	346
Sample141	94018	83148	49060	286
Sample142	102450	88552	47102	349
Sample143	63712	56214	31485	269
Sample144	157120	130687	65044	342
Sample145	94017	86949	59297	285
Sample146	71017	64094	40234	294
Sample147	262271	259588	143423	180
Sample148	30314	26808	16513	93
Sample149	25927	22722	10784	89
Sample150	47688	41719	21943	130
Sample151	128532	120719	56619	177
Sample152	142462	134554	61413	146
Sample153	135457	126507	75820	153
Sample154	148854	140059	83984	202
Sample155	71357	68243	44842	178
Sample156	151876	142585	83701	169
Sample157	44734	42607	26436	152
Sample158	132240	120134	80535	139
Sample159	130516	124773	73987	207
Sample160	125420	117451	63345	129
Sample161	134619	126784	75616	165
Sample162	185139	175688	100795	238
Sample163	128441	121957	71606	157
Sample164	86546	82437	56417	179
Sample165	140941	132311	74003	166
Sample166	72105	69142	42386	188
Sample167	90477	86775	56611	204
Sample168	165492	146836	103313	220
Sample169	141682	131968	71609	127
Sample170	132024	120229	63901	135
Sample171	111228	102382	46438	142
Sample172	54575	51111	35567	193
Sample173	89119	86134	70758	332
Sample174	54967	53154	26032	210
Sample175	97355	93467	58055	264
Sample176	113778	109152	60026	343
Sample177	115455	110612	58920	301
Sample178	62917	60646	29837	254
Sample179	58326	56324	31495	248
Sample180	67830	65603	37913	226
Sample181	64147	61840	32863	235
Sum	17675898	16474959	9133183	38960
Average	97657	91022	50460	215
