# Supplementary material for: Diversity and enterotype in gut bacterial community of adults in Taiwan
Source: BMC Genomics. 2017 Jan 25;18(Suppl 1):932. doi: 10.1186/s12864-016-3261-6 (PMC5310273; doi:10.1186/s12864-016-3261-6)
Supplement: Additional file 4: Table S3. — List of selected twelve features. (XLSX 12 kb) [file 12864_2016_3261_MOESM4_ESM.xlsx]

## Sheet: Sheet1
Type	Features	p. value	Statistical method	Discrimination
Structure (Genus)	Anaerobicity (f/a ratio)	<0.0001	ANOVA	T1 > (T2+T3)
	Shannon index	0.0001		T1 > T2 = T3
Meta data	Sex (female)	0.0200†	Chi-square test	T2 > (T1+T3)
	Protein (red-meat)	0.0081†		T1 > (T2+T3)
	Shape (Hard)	0.0038†		(T1+T2) > T3
	Stool (D05 to D1+)	0.0133†		T1 > (T2+T3)
OTU (Genus)	Escherichia	<0.0001	Kruskal–Wallis test	T1 > T2 = T3
	Bacteroides	<0.0001		T2 > T1 = T3
	Prevotella	<0.0001		T3 > T1 > T2
OTU (Family)	Enterobacteriaceae	<0.0001		T1 > T2 = T3
	Bacteroidaceae	<0.0001		T2 > T1 = T3
	Prevotellaceae	<0.0001		T3 > T1 > T2
† Categorical variable with re-binning of two levels (types) into a larger group.
